# Supplementary material for: Insights into the respiratory tract microbiota of patients with cystic fibrosis during early Pseudomonas aeruginosa colonization
Source: Springerplus. 2015 Aug 9;4:405. doi: 10.1186/s40064-015-1207-0 (PMC4529844; doi:10.1186/s40064-015-1207-0)
Supplement: Additional file 1: Table S1. — Clinical data and detection of P. aeruginosa in CF sputum samples. [file 40064_2015_1207_MOESM1_ESM.xls]

## Sheet: Feuil1
Table S1: Clinical data and detection of P. aeruginosa in CF sputum samples
CF patient	CFTR mutation	Sex	P.aeruginosa status*	Patient's age at inclusion	Sample	Exacerbation	Antibiotic treatment**	Sampling date	Epithelial cells (cells/field)	Leukocytes (cells/field)	P. aeruginosa detection by qPCR	P. aeruginosa numeration (CFU/ml)	Reads of P. aeruginosa detected by 454	16S rRNA copy number/ml	Total bacterial load (log10 16S rRNA copy number/ml)	Viruses detected by RespiFinder®SMART 22
Patient A	ΔF508/ ΔF508	male	Free	8 years	A1	-	none	05.21.2008	> 25	< 10	-	0	0	16680000	7.2222	MD
					A2	+	none	11.26.2008	> 25	< 10	+	320	0	18400000	7.26482	Negative
					A3	-	β-lact + trim	01.26.2009	> 25	< 10	+	927000	299	44800000	7.65128	Influenza B
					A4	-	Azithro	01.18.2010	> 25	< 10	-	0	0	65200000	7.81425	rhinovirus/enterovirus
Patient B	ΔF508/ G542X	male	Free	5 years	B1	MD	MD	04.17.2008	< 25	< 10	+	32.7	0	22960000	7.36097	rhinovirus/enterovirus
					B2	-	β-lact	09.08.2008	< 25	> 10	-	0	0	1904000	6.27967	rhinovirus/enterovirus
					B3	-	Trim	12.24.2008	< 25	< 10	+	0	0	50400000	7.70243	rhinovirus/enterovirus, Bocavirus, Parainfluenza 2
					B4	+	β-lact + trim	09.01.2009	< 25	> 10	+	5300000	566	94800000	7.97681	Negative
Patient C	ΔF508/ ΔF508	male	Never	19 years	C1	-	none	05.07.2008	> 25	< 10	-	0	0	74400000	7.87157	Negative
					C2	-	none	09.02.2009	MD	MD	-	0	0	67200000	7.82737	Negative
					C3	-	none	09.15.2010	> 25	> 10	-	0	2	84700000	7.92788	Negative
					C4	MD	MD	08.18.2011	< 25	> 10	+	178000	2254	13300000	7.12385	Negative
Patient D	ΔF508/ ΔF508	female	Free	11 years	D1	+	β-lact + cycl	07.09.2008	> 25	< 10	-	0	0	11320000	7.05385	Negative
					D2	-	β-lact + cycl	10.22.2008	> 25	MD	-	0	0	2104000	6.32305	Negative
					D3	-	Cycl	04.16.2009	< 25	MD	+	129000	56	26360000	7.42095	rhinovirus/enterovirus
					D4	-	β-lact + cycl	06.01.2010	> 25	< 10	-	0	0	12520000	7.0976	Negative
Patient E	ΔF508/ G551D	female	Never	7 years	E1	+	β-lact	10.08.2008	> 25	< 10	-	0	69	8760000	6.9425	rhinovirus/enterovirus
					E2	+	β-lact	12.10.2008	< 25	> 10	+	1980000	310	65000000	7.81291	Coronavirus NL63
					E3	-	none	12.31.2009	< 25	> 10	-	0	0	28360000	7.45271	Influenza A, Influenza A H1N1
					E4	-	β-lact	10.13.2010	> 25	< 10	+	9600000	1698	37600000	7.57519	rhinovirus/enterovirus, Parainfluenza 1
* Status "free" and "never": According to Leeds’ definition [11]
** MD: missing data, β-lact: β-lactam(s), Trim: Trimethoprim, Azithro: Azithromycin, Cycl: Cyclin.
