# Supplementary material for: Insights into the respiratory tract microbiota of patients with cystic fibrosis during early Pseudomonas aeruginosa colonization
Source: Springerplus. 2015 Aug 9;4:405. doi: 10.1186/s40064-015-1207-0 (PMC4529844; doi:10.1186/s40064-015-1207-0)
Supplement: Additional file 2: Table S2. — Pyrosequencing parameters and alpha diversity. [file 40064_2015_1207_MOESM2_ESM.xls]

## Sheet: Feuil1
Table S2: Pyrosequencing parameters and alpha diversity
Patient	Sample	Number of raw reads	Average length of raw reads	Number of quality reads	Observed OTUs	Chao1	Shannon H'
Patient A	A1	34131	423	15673	57	64	1.2
	A2*	36484	417	16329	87	90	3.4
	A3*	30628	445	14671	72	90	4.4
	A4	44629	446	20156	55	58	3.7
Patient B	B1*	28844	424	13445	34	36	2.8
	B2	23018	373	11907	33	37	1.8
	B3*	23434	429	7954	28	28	3.6
	B4*	72679	439	29458	49	51	3.2
Patient C	C1	27630	426	14080	43	46	3.1
	C2	34368	445	10779	72	85	3.9
	C3	30805	444	14081	72	75	3.9
	C4*	28424	438	12312	76	102	4.1
Patient D	D1	22303	430	15416	64	69	3.2
	D2	20031	428	8860	71	101	4.2
	D3*	27860	431	12680	65	72	4.1
	D4	27207	368	8510	65	72	4
Patient E	E1	30204	392	14453	85	85	4.5
	E2*	17531	438	9411	69	88	3.9
	E3	22879	405	10264	67	68	4.5
	E4*	42174	441	26867	79	106	4.2
* presence of P. aeruginosa in culture
