# Supplementary material for: Insights into the respiratory tract microbiota of patients with cystic fibrosis during early Pseudomonas aeruginosa colonization
Source: Springerplus. 2015 Aug 9;4:405. doi: 10.1186/s40064-015-1207-0 (PMC4529844; doi:10.1186/s40064-015-1207-0)
Supplement: Additional file 3: Table S3. — RDP taxonomic assignment for each OTU found with relative abundance >1%. [file 40064_2015_1207_MOESM3_ESM.xls]

## Sheet: Feuil1
Table S3: RDP taxonomic assignment for each OTU found with relative abundance > 1%
#OTUid	Denomination	RDP Taxonomic assignment
OTU_1	Neisseria 1	[u'"k__Bacteria', u'p__Proteobacteria', u'c__Betaproteobacteria', u'o__Neisseriales', u'f__Neisseriaceae', u'g__Neisseria', u's__subflava"']
OTU_100	Atopobium	[u'"k__Bacteria', u'p__Actinobacteria', u'c__Coriobacteriia', u'o__Coriobacteriales', u'f__Coriobacteriaceae', u'g__Atopobium', u's__"']
OTU_106	Afipia	[u'"k__Bacteria', u'p__Proteobacteria', u'c__Alphaproteobacteria', u'o__Rhizobiales', u'f__Bradyrhizobiaceae', u'g__Afipia', u's__"']
OTU_11	Rothia 1	[u'"k__Bacteria', u'p__Actinobacteria', u'c__Actinobacteria', u'o__Actinomycetales', u'f__Micrococcaceae', u'g__Rothia"']
OTU_113	Unc. Betaproteobacteria	[u'"k__Bacteria', u'p__Proteobacteria', u'c__Betaproteobacteria"']
OTU_117	Haemophilus 1	[u'"k__Bacteria', u'p__Proteobacteria', u'c__Gammaproteobacteria', u'o__Pasteurellales', u'f__Pasteurellaceae', u'g__Haemophilus"']
OTU_12	Veillonella 1	[u'"k__Bacteria', u'p__Firmicutes', u'c__Clostridia', u'o__Clostridiales', u'f__Veillonellaceae', u'g__Veillonella', u's__dispar"']
OTU_122	Capnocytophaga 1	[u'"k__Bacteria', u'p__Bacteroidetes', u'c__Flavobacteriia', u'o__Flavobacteriales', u'f__Flavobacteriaceae', u'g__Capnocytophaga', u's__"']
OTU_13	Prevotella 3	[u'"k__Bacteria', u'p__Bacteroidetes', u'c__Bacteroidia', u'o__Bacteroidales', u'f__Prevotellaceae', u'g__Prevotella', u's__melaninogenica"']
OTU_14	Campylobacter 2	[u'"k__Bacteria', u'p__Proteobacteria', u'c__Epsilonproteobacteria', u'o__Campylobacterales', u'f__Campylobacteraceae', u'g__Campylobacter', u's__"']
OTU_16	Granulicatella 2	[u'"k__Bacteria', u'p__Firmicutes', u'c__Bacilli', u'o__Lactobacillales', u'f__Carnobacteriaceae', u'g__Granulicatella', u's__"']
OTU_18	Staphylococcus	[u'"k__Bacteria', u'p__Firmicutes', u'c__Bacilli',u'o__Bacillales', u'f__Staphylococcaceae', u'g__Staphylococcus', u's__"']
OTU_19	Actinomyces 2	[u'"k__Bacteria', u'p__Actinobacteria', u'c__Actinobacteria', u'o__Actinomycetales', u'f__Actinomycetaceae', u'g__Actinomyces', u's__"']
OTU_2	Neisseria 2	[u'"k__Bacteria', u'p__Proteobacteria', u'c__Betaproteobacteria', u'o__Neisseriales', u'f__Neisseriaceae', u'g__Neisseria', u's__"']
OTU_20	Paraprevotella	[u'"k__Bacteria', u'p__Bacteroidetes', u'c__Bacteroidia', u'o__Bacteroidales', u'f__Paraprevotellaceae', u'g__Paraprevotella', u's__"']
OTU_21	Mogibacterium	[u'"k__Bacteria', u'p__Firmicutes', u'c__Clostridia', u'o__Clostridiales', u'f__[Mogibacteriaceae]', u'g__Mogibacterium', u's__"']
OTU_22	Oribacterium	[u'"k__Bacteria', u'p__Firmicutes', u'c__Clostridia', u'o__Clostridiales', u'f__Lachnospiraceae', u'g__Oribacterium', u's__"']
OTU_23	Streptococcus 1	[u'"k__Bacteria', u'p__Firmicutes', u'c__Bacilli', u'o__Lactobacillales', u'f__Streptococcaceae', u'g__Streptococcus', u's__anginosus"']
OTU_24	Aquabacterium	[u'"k__Bacteria', u'p__Proteobacteria', u'c__Betaproteobacteria', u'o__Burkholderiales', u'f__Comamonadaceae', u'g__Aquabacterium', u's__"']
OTU_26	Actinomyces 1	[u'"k__Bacteria', u'p__Actinobacteria', u'c__Actinobacteria', u'o__Actinomycetales', u'f__Actinomycetaceae', u'g__Actinomyces', u's__"']
OTU_27	Curvibacter	[u'"k__Bacteria', u'p__Proteobacteria', u'c__Betaproteobacteria', u'o__Burkholderiales', u'f__Comamonadaceae', u'g__Curvibacter', u's__"']
OTU_28	Porphyromonas	[u'"k__Bacteria', u'p__Bacteroidetes', u'c__Bacteroidia', u'o__Bacteroidales', u'f__Porphyromonadaceae', u'g__Porphyromonas', u's__"']
OTU_29	Prevotella 4	[u'"k__Bacteria', u'p__Bacteroidetes', u'c__Bacteroidia', u'o__Bacteroidales', u'f__Prevotellaceae', u'g__Prevotella', u's__nanceiensis"']
OTU_30	Unc. Lachnospiraceae	[u'"k__Bacteria', u'p__Firmicutes', u'c__Clostridia', u'o__Clostridiales', u'f__Lachnospiraceae', u'g__', u's__"']
OTU_34	Selenomonas	[u'"k__Bacteria', u'p__Firmicutes', u'c__Clostridia', u'o__Clostridiales', u'f__Veillonellaceae', u'g__Selenomonas', u's__"']
OTU_36	Rothia 2	[u'"k__Bacteria', u'p__Actinobacteria', u'c__Actinobacteria', u'o__Actinomycetales', u'f__Micrococcaceae', u'g__Rothia"']
OTU_37	Leptotrichia 3	[u'"k__Bacteria', u'p__Fusobacteria', u'c__Fusobacteriia', u'o__Fusobacteriales', u'f__Leptotrichiaceae', u'g__Leptotrichia', u's__"']
OTU_38	Prevotella 8	[u'"k__Bacteria', u'p__Bacteroidetes', u'c__Bacteroidia', u'o__Bacteroidales', u'f__Prevotellaceae', u'g__Prevotella', u's__melaninogenica"']
OTU_39	Prevotella 1	[u'"k__Bacteria', u'p__Bacteroidetes', u'c__Bacteroidia', u'o__Bacteroidales', u'f__Prevotellaceae', u'g__Prevotella', u's__pallens"']
OTU_4	Haemophilus 4	[u'"k__Bacteria', u'p__Proteobacteria', u'c__Gammaproteobacteria', u'o__Pasteurellales', u'f__Pasteurellaceae', u'g__Haemophilus', u's__influenzae"']
OTU_43	Veillonella 2	[u'"k__Bacteria', u'p__Firmicutes', u'c__Clostridia', u'o__Clostridiales', u'f__Veillonellaceae', u'g__Veillonella', u's__"']
OTU_44	Scardovia	[u'"k__Bacteria', u'p__Actinobacteria', u'c__Actinobacteria', u'o__Bifidobacteriales', u'f__Bifidobacteriaceae', u'g__Scardovia', u's__"']
OTU_45	Cardiobacterium	[u'"k__Bacteria', u'p__Proteobacteria', u'c__Gammaproteobacteria', u'o__Cardiobacteriales', u'f__Cardiobacteriaceae', u'g__Cardiobacterium', u's__"']
OTU_5	Streptococcus 2	[u'"k__Bacteria', u'p__Firmicutes', u'c__Bacilli', u'o__Lactobacillales', u'f__Streptococcaceae', u'g__Streptococcus', u's__"']
OTU_51	Prevotella 7	[u'"k__Bacteria', u'p__Bacteroidetes', u'c__Bacteroidia', u'o__Bacteroidales', u'f__Prevotellaceae', u'g__Prevotella', u's__"']
OTU_52	Prevotella 2	[u'"k__Bacteria', u'p__Bacteroidetes', u'c__Bacteroidia', u'o__Bacteroidales', u'f__Prevotellaceae', u'g__Prevotella', u's__"']
OTU_55	Campylobacter 3	[u'"k__Bacteria', u'p__Proteobacteria', u'c__Epsilonproteobacteria', u'o__Campylobacterales', u'f__Campylobacteraceae', u'g__Campylobacter"']
OTU_56	Prevotella 5	[u'"k__Bacteria', u'p__Bacteroidetes', u'c__Bacteroidia', u'o__Bacteroidales', u'f__Prevotellaceae', u'g__Prevotella', u's__"']
OTU_57	Leptotrichia 1	[u'"k__Bacteria', u'p__Fusobacteria', u'c__Fusobacteriia', u'o__Fusobacteriales', u'f__Leptotrichiaceae', u'g__Leptotrichia', u's__"']
OTU_58	Abiotrophia	[u'"k__Bacteria', u'p__Firmicutes', u'c__Bacilli', u'o__Lactobacillales', u'f__Aerococcaceae', u'g__Abiotrophia', u's__"']
OTU_59	Granulicatella 1	[u'"k__Bacteria', u'p__Firmicutes', u'c__Bacilli', u'o__Lactobacillales', u'f__Carnobacteriaceae', u'g__Granulicatella', u's__"']
OTU_6	Lautropia	[u'"k__Bacteria', u'p__Proteobacteria', u'c__Betaproteobacteria', u'o__Burkholderiales', u'f__Burkholderiaceae', u'g__Lautropia', u's__"']
OTU_60	Corynebacterium	[u'"k__Bacteria', u'p__Actinobacteria', u'c__Actinobacteria', u'o__Actinomycetales', u'f__Corynebacteriaceae', u'g__Corynebacterium', u's__durum"']
OTU_62	Streptococcus 3	[u'"k__Bacteria', u'p__Firmicutes', u'c__Bacilli', u'o__Lactobacillales', u'f__Streptococcaceae', u'g__Streptococcus', u's__"']
OTU_66	Eikenella	[u'"k__Bacteria', u'p__Proteobacteria', u'c__Betaproteobacteria', u'o__Neisseriales', u'f__Neisseriaceae', u'g__Eikenella', u's__"']
OTU_68	Unc. Sphingobacteriales	[u'"k__Bacteria', u'p__Bacteroidetes', u'c__Sphingobacteriia', u'o__Sphingobacteriales', u'f__', u'g__', u's__"']
OTU_7	Haemophilus 2	[u'"k__Bacteria', u'p__Proteobacteria', u'c__Gammaproteobacteria', u'o__Pasteurellales', u'f__Pasteurellaceae', u'g__Haemophilus', u's__parainfluenzae"']
OTU_72	Sphingomonas	[u'"k__Bacteria', u'p__Proteobacteria', u'c__Alphaproteobacteria', u'o__Sphingomonadales', u'f__Sphingomonadaceae', u'g__Sphingomonas', u's__asaccharolytica"']
OTU_73	Capnocytophaga 2	[u'"k__Bacteria', u'p__Bacteroidetes', u'c__Flavobacteriia', u'o__Flavobacteriales', u'f__Flavobacteriaceae', u'g__Capnocytophaga', u's__"']
OTU_76	Campylobacter 1	[u'"k__Bacteria', u'p__Proteobacteria', u'c__Epsilonproteobacteria', u'o__Campylobacterales', u'f__Campylobacteraceae', u'g__Campylobacter', u's__"']
OTU_8	Fusobacterium	[u'"k__Bacteria', u'p__Fusobacteria', u'c__Fusobacteriia', u'o__Fusobacteriales', u'f__Fusobacteriaceae', u'g__Fusobacterium', u's__"']
OTU_80	Haemophilus 3	[u'"k__Bacteria', u'p__Proteobacteria', u'c__Gammaproteobacteria', u'o__Pasteurellales', u'f__Pasteurellaceae', u'g__Haemophilus"']
OTU_82	Leptotrichia 2	[u'"k__Bacteria', u'p__Fusobacteria', u'c__Fusobacteriia', u'o__Fusobacteriales', u'f__Leptotrichiaceae', u'g__Leptotrichia', u's__"']
OTU_86	Catonella	[u'"k__Bacteria', u'p__Firmicutes', u'c__Clostridia', u'o__Clostridiales', u'f__Lachnospiraceae', u'g__Catonella', u's__"']
OTU_89	Prevotella 6	[u'"k__Bacteria', u'p__Bacteroidetes', u'c__Bacteroidia', u'o__Bacteroidales', u'f__Prevotellaceae', u'g__Prevotella', u's__"']
OTU_9	Gemella	[u'"k__Bacteria', u'p__Firmicutes', u'c__Bacilli', u'o__Gemellales', u'f__Gemellaceae', u'g__Gemella', u's__"']
OTU_97	Unc. Flavobacteriaceae	[u'"k__Bacteria', u'p__Bacteroidetes', u'c__Flavobacteriia', u'o__Flavobacteriales', u'f__[Weeksellaceae]', u'g__', u's__"']
